# Supplementary material for: GC-MS Determination of Undeclared Phthalate Esters in Commercial Fragrances: Occurrence, Profiles and Assessment of Carcinogenic and Non-Carcinogenic Risk Associated with Their Consumption among Adult Consumers
Source: Molecules. 2023 Feb 10;28(4):1689. doi: 10.3390/molecules28041689 (PMC9962674; doi:10.3390/molecules28041689)
Supplement: Supplementary file 1 [file molecules-28-01689-s001.zip]

Archive with 1 entries (1 files):
- molecules-2141929-supplementary.pdf
